# Supplementary material for: Heterogeneous Chlorine Reactions on Mineral Dust During Dust Storm Events in the Coastal City of Qinhuangdao
Source: Toxics. 2026 May 25;14(6):460. doi: 10.3390/toxics14060460 (PMC13306625; doi:10.3390/toxics14060460)
Supplement: Supplementary file 1 [file toxics-14-00460-s001.zip]

Archive with 1 entries (1 files):
- toxics-4300199-supplementary.pdf
